# Supplementary material for: Alveolar Echinococcosis in the Early 2020s: A Systematic Review
Source: Pathogens. 2026 Jan 26;15(2):132. doi: 10.3390/pathogens15020132 (PMC12943347; doi:10.3390/pathogens15020132)
Supplement: Supplementary file 1 [file pathogens-15-00132-s001.zip]

Archive with 3 entries (3 files):
- Table S1 - Methodology - list of articles included in systematic review.xlsx
- Table S2 - Methodology - number of articles found based on search terms.xlsx
- Table S3 - PRISMA 2020 checklist.pdf
