# Supplementary material for: Alveolar Echinococcosis in the Early 2020s: A Systematic Review
Source: Pathogens. 2026 Jan 26;15(2):132. doi: 10.3390/pathogens15020132 (PMC12943347; doi:10.3390/pathogens15020132)
Supplement: Supplementary file 1 [file pathogens-15-00132-s001.zip › Table S1 - Methodology - list of articles included in systematic review.xlsx]

## Sheet: Copie a foii Rezultate finale
No.	Link	Title
1	https://doi.org/10.3390/pathogens12081041	18FDG-PET/CT-Scans and Biomarker Levels Predicting Clinical Outcome in Patients with Alveolar Echinococcosis-A Single-Center Cohort Study with 179 Patients
2	http://dx.doi.org/10.1055/s-0041-1730925	A Case Series and Literature Review of Alveolar Echinococcosis in Kashmir, India: An Emerging Endemic Zone for Echinococcus multilocularis
3	https://doi.org/10.1186/s40001-024-01999-x	A CT-based radiomics model for predicting lymph node metastasis in hepatic alveolar echinococcosis patients to support lymph node dissection
4	https://doi.org/10.1016/j.jchromb.2025.124741	A high-throughput LC-MS/MS method for simultaneous analysis of albendazole, albendazole sulfoxide and albendazole sulfone in human plasma
5	https://doi.org/10.1016/j.ejrad.2024.111865	A liver CT based nomogram to preoperatively predict lung metastasis secondary to hepatic alveolar echinococcosis
6	https://doi.org./10.1016/j.cmi.2023.07.032	A novel multiplex real-time polymerase chain reaction for the molecular diagnosis of metacestode infections in human patients
7	https://doi.org/10.1097/js9.0000000000000604	A novel remnant liver-first strategy for liver autotransplantation in patients with end-stage hepatic alveolar echinococcosis: a retrospective case series
8	https://doi.org/10.37201/req/082.2021	A rare case of cardiac alveolar echinococcosis without any complications for eight years
9	https://doi.org/10.26355/eurrev_202301_30898	A rare disease: a single-center experience of cerebral alveolar echinococcosis in 12 operated patients
10	https://doi.org/10.1371/journal.pntd.0012131	A regressive analysis of the main environmental risk factors of human echinococcosis in 370 counties in China
11	http://dx.doi.org/10.1007/s13312-020-2076-3	A Unique Case of Cardiac Echinococcus multilocularis
12	https://doi.org/10.1556/030.2025.02504	Acute peritoneal propagation of alveolar echinococcosis in a 12-year-old child
13	https://doi.org/10.1055/a-2414-1320	Alveolar Echinococcosis - Diagnostic challenges of a parasitic disease on the rise in Europe - a case report
14	https://doi.org/10.1016/j.ijid.2021.10.041	Alveolar echinococcosis as a cause of vertebral osteomyelitis and soft tissue infection with recurrent cutaneous fistula formation
15	https://doi.org/10.1155/2020/5101234	Alveolar Echinococcosis in Children
16	https://doi.org/10.1051/parasite/2023008	Alveolar echinococcosis in solid organ transplant recipients: a case series from two national cohorts
17	https://doi.org/10.57187/s.3863	Alveolar echinococcosis in the canton of Geneva between 2010 and 2021: a descriptive analysis
18	https://doi.org/10.12659/ajcr.948414	Alveolar Echinococcosis Mimicking Perihilar Cholangiocarcinoma Leading to Liver Transplant: A Case Report
19	http://dx.doi.org/10.2478/helm-2021-0002	Alveolar echinococcosis of the liver with a rare infiltration of the adrenal gland
20	https://doi.org/10.3390/pathogens10040426	Alveolar Echinococcosis of the Parotid Gland-An Ultra Rare Location Reported from Western Europe
21	http://dx.doi.org/10.3390/pathogens11010040	Alveolar Echinococcosis-A Challenging Task for the Hepatobiliary Surgeon
22	https://doi.org/10.1007/s11686-025-01040-z	Alveolar Echinococcosis: Is Non-Radical Liver Resection a Game Changer in the Current Treatment Approach to Patients with Advanced Alveolar Echinococcosis Disease? Single Center Experience of Poland
23	https://doi.org./10.1016/j.asjsur.2025.10.178	Alveolar hydatid disease in India (Kashmir valley) and its management: An emerging public health concern
24	https://doi.org/10.3171/case2187	An immunocompetent farmer with isolated cerebral alveolar echinococcosis: illustrative case
25	https://doi.org/10.1186/s13071-025-07057-7	Analysis of four Echinococcus multilocularis mitogenome sequences from Inner Mongolia, China: supporting the hypothesis that E. sibiricensis is confirmed as the O1 haplotype
26	https://doi.org/10.1016/j.actatropica.2022.106307	Analysis of the efficacy of microwave ablation in the treatment of early hepatic alveolar echinococcosis: A propensity score matching based study
27	https://doi.org/10.1097/md.0000000000042191	Application of 11C-CHO in the imaging of cerebral alveolar echinococcosis: A prospective study
28	https://doi.org/10.1097/md.0000000000027075	Application of ex vivo liver resection and autotransplantation in treating Budd-Chiari syndrome secondary to end-stage hepatic alveolar echinococcosis: A case series
29	https://doi.org/10.1186/s12893-022-01864-w	Application of hepatic lobe hyperplasia techniques in the treatment of advanced hepatic alveolar echinococcosis: a single-centre experience
30	https://doi.org/10.1186/s40001-024-01898-1	Applying LASSO logistic regression for the prediction of biliary complications after ex vivo liver resection and autotransplantation in patients with end-stage hepatic alveolar echinococcosis
31	https://doi.org/10.3748/wjg.v28.i31.4351	Approaches to reconstruction of inferior vena cava by ex vivo liver resection and autotransplantation in 114 patients with hepatic alveolar echinococcosis
32	https://doi.org/10.3389/fpubh.2022.1015475	Assessment of risk, landscape epidemiology and management strategies to combat alveolar echinococcosis in the rural communities of Hunza, Pakistan
33	https://doi.org/10.1097/tp.0000000000003092	Auxiliary Partial Autologous Liver Transplantation for High-selective Alveolar Echinococcosis: A Proof of Concept
34	https://doi.org/10.3390/medicina59101828	Bacterial Infection of an Alveolar Echinococcus Cyst from C. perfringens Septicemia: A Case Report and Review of the Literature
35	https://doi.org/10.1007/s00018-025-05838-y	Blocking NKG2A in Echinococcus multilocularis infection partially relieves impairment of NK cell function of the host
36	http://dx.doi.org/10.4269/ajtmh.22-0465	Case Report: Amphotericin B and Mefloquine as a Salvage Treatment of Alveolar Echinococcosis
37	https://doi.org/10.3389/fgene.2021.666225	Case Report: Diagnosis of Human Alveolar Echinococcosis via Next-Generation Sequencing Analysis
38	https://doi.org/10.3389/fsurg.2021.639304	Case Report: Successful DaVinci-Assisted Major Liver Resection for Alveolar Echinococcosis
39	https://doi.org/10.1016/j.ijpara.2024.05.004	Challenging the phylogenetic relationships among Echinococcus multilocularis isolates from main endemic areas
40	http://dx.doi.org/10.3390/pathogens11040441	Characteristics and Clinical Course of Alveolar Echinococcosis in Patients with Immunosuppression-Associated Conditions: A Retrospective Cohort Study
41	http://dx.doi.org/10.1017/S0022149X24000014	China's prevention and control experience of echinococcosis: A 19-year retrospective
42	https://doi.org./10.1016/j.tmaid.2025.102912	Clinical application value of droplet digital PCR detection of Em-cfDNA in the diagnosis of hepatic alveolar echinococcosis
43	https://doi.org/10.1186/s40249-025-01342-4	Clinical confirmation of an infection with Echinococcus multilocularis (Mongolian genotype): first case report of human alveolar echinococcosis in Inner Mongolia, China
44	https://doi.org/10.3389/fneur.2020.537565	Clinical Features, Radiological Characteristics, and Outcomes of Patients With Intracranial Alveolar Echinococcosis: A Case Series From Tibetan Areas of Sichuan Province, China
45	https://doi.org/10.1007/s00436-021-07297-3	Clinical tolerance and efficacy of anti-parasitic treatment with albendazole in patients with alveolar echinococcosis: long-term follow-up observation in 117 patients
46	https://doi.org/10.1186/s12880-024-01371-9	Clinical value of the semi-quantitative parameters of 18F-fluorodeoxyglucose PET/CT in the classification of hepatic echinococcosis in the Qinghai Tibetan area of China
47	http://dx.doi.org/10.1159/000548684	Clinical, Diagnostical, and Epidemiological Findings at First Diagnosis of Alveolar Echinococcosis: A Single-Center Cohort Study
48	http://dx.doi.org/10.4254/wjh.v16.i2.279	Coinfection with hepatic cystic and alveolar echinococcosis with abdominal wall abscess and sinus tract formation: A case report
49	https://doi.org/10.1186/s12879-022-07970-7	Collateral circulation caused by end-stage hepatic alveolar echinococcosis
50	http://dx.doi.org/10.26442/00403660.2024.11.202998	Combined echinococcosis of the lungs, heart and liver: clinic, diagnosis and treatment. Case report
51	https://doi.org./10.1016/j.hbpd.2025.12.002	Combined liver resection and peritoneal stripping for Echinococcus multilocularis
52	https://doi.org/10.1186/s12876-022-02367-x	Comparative study of indocyanine green (ICG)-R15 and Albumin-Indocyanine Green Evaluation (ALICE) grading system in the prediction of posthepatectomy liver failure and postoperative mortality in patients with hepatic alveolar echinococcosis
53	https://doi.org/10.1186/s13000-024-01500-6	Comparison of clinicopathological features between cerebral cystic and alveolar echinococcosis: analysis of 27 cerebral echinococcosis cases in Xinjiang, China
54	https://doi.org/10.3389/fpubh.2022.960635	Comparison of local ablation with Albendazole or laparoscopic hepatectomy combined with Albendazole in the treatment of early hepatic alveolar echinococcosis
55	https://doi.org/10.3389/fpubh.2021.816704	Comparison of the Efficacy of Anatomic and Non-anatomic Hepatectomy for Hepatic Alveolar Echinococcosis: Clinical Experience of 240 Cases in a Single Center
56	https://doi.org/10.3389/fped.2025.1458649	Comparison of ultrasonographic features between two types of hepatic echinococcosis and hepatoblastoma in children
57	https://www.sciencedirect.com./science/article/pii/S0001706X24001293	Complete mitochondrial exploration of Echinococcus multilocularis from French alveolar echinococcosis patients
58	https://doi.org/10.12998/wjcc.v11.i23.5602	Complex inferior vena cava reconstruction during ex vivo liver resection and autotransplantation: A case report
59	https://doi.org/10.1371/journal.pntd.0008148	Comprehensive characterization of plasma cell-free Echinococcus spp. DNA in echinococcosis patients using ultra-high-throughput sequencing
60	https://doi.org/10.3201/eid3105.241608	Comprehensive Survival Analysis of Alveolar Echinococcosis Patients, University Hospital Zurich, Zurich, Switzerland, 1973-2022
61	10.1186/s13256-024-04399-1	Computed tomography angiography of liver alveococcosis: a case report
62	https://doi.org/10.3201/eid3002.231527	Confirmed Autochthonous Case of Human Alveolar Echinococcosis, Italy, 2023
63	https://doi.org/10.1051/parasite/2024076	Correlation between imaging features and rEm18 antibodies in alveolar echinococcosis: results from a multicenter study in France
64	https://doi.org/10.2174/1573405618666220128160440	CT Imaging Findings of Pulmonary Alveolar Echinococcosis
65	https://doi.org/10.1016/S2589-7500(23)00136-X	Detection and subtyping of hepatic echinococcosis from plain CT images with deep learning: a retrospective, multicentre study
66	https://www.sciencedirect.com./science/article/pii/S235277142300143X	Detection of Asian genetic components in autochthonous human Echinococcus multilocularis infections from endemic Warmia-Masuria (north-eastern Poland)
67	https://doi.org/10.1016/j.jim.2023.113513	Determination of echinococcosis IgG antibodies using magnetic bead-based chemiluminescence immunoassay
68	https://doi.org/10.1038/s41370-024-00664-z	Developing a geographical-meteorological indicator system and evaluating prediction models for alveolar echinococcosis in China
69	https://doi.org/10.12998/wjcc.v8.i17.3911	Diagnosis and treatment of mixed infection of hepatic cystic and alveolar echinococcosis: Four case reports
70	https://doi.org/10.1186/s40001-023-01550-4	Differentiation between cerebral alveolar echinococcosis and brain metastases with radiomics combined machine learning approach
71	https://doi.org/10.1016/j.ijscr.2020.08.025	Difficulties in diagnosing the alveolar echinococcosis (case report)
72	https://doi.org/10.3389/fpubh.2022.972619	Disseminated alveolar echinococcosis in a patient diagnosed by metagenomic next-generation sequencing: A case report
73	https://doi.org/10.3201/eid2608.191644	Disseminated Echinococcus multilocularis Infection without Liver Involvement in Child, Canada, 2018
74	https://doi.org/10.3201/eid2808.212514	Dog Ownership and Risk for Alveolar Echinococcosis, Germany
75	https://doi.org/10.2147/jaa.s428607	Domestic Parasitic Infections in Patients with Asthma and Eosinophilia in Germany - Three Cases with Learnings in the Era of Anti- IL5 Treatments
76	https://doi.org/10.3390/pathogens14040343	Double Trouble on the Lower Leg-Unique Human Coinfection with Echinococcus granulosus and Echinococcus multilocularis Without Liver Involvement
77	https://doi.org/10.1007/s10096-024-04996-4	EchiNam: multicenter retrospective study on the experience, challenges, and pitfalls in the diagnosis and treatment of alveolar echinococcosis in Belgium
78	https://doi.org/10.1016/j.transproceed.2025.04.006	Echinococcal Liver Infections: Comparing Transplant Strategies for Granulosus and Alveolaris
79	https://doi.org/10.1080/00365521.2022.2046846	Echinococcosis in a non-endemic country - 20-years' surgical experience from a Norwegian tertiary referral Centre
80	https://doi.org/10.3390/biology11050773	Echinococcosis Is Associated with the Increased Prevalence of Intestinal Blastocystis Infection in Tibetans and Host Susceptibility to the Blastocystis in Mice
81	10.1016/j.mpdhp.2020.10.006	Echinococcus multilocularis infection presenting clinically as cholangiocarcinoma
82	https://doi.org/10.1371/journal.pntd.0010099	Echinococcus multilocularis specific antibody, systemic cytokine, and chemokine levels, as well as antigen-specific cellular responses in patients with progressive, stable, and cured alveolar echinococcosis: A 10-year follow-up
83	https://doi.org/10.1186/s13071-022-05199-6	Echinococcus spp. and genotypes infecting humans in Tibet Autonomous Region of China: a molecular investigation with near-complete/complete mitochondrial sequences
84	https://doi.org/10.1186/s12880-022-00752-2	Effectiveness and safety of ultrasound-guided percutaneous microwave ablation for hepatic alveolar echinococcosis
85	https://doi.org/10.3389/fmed.2024.1436753	Efficacy of percutaneous microwave ablation guided by contrast-enhanced and two-dimensional ultrasound for in hepatic alveolar echinococcosis in difficult/dangerous locations
86	https://doi.org/10.3390/life13061402	Emergence of Echinococcus multilocularis in Central Continental Croatia: A Human Case Series and Update on Prevalence in Foxes
87	https://doi.org/10.1186/s12879-021-05859-5	Emerging human alveolar echinococcosis in Hungary (2003-2018): a retrospective case series analysis from a multi-centre study
88	https://doi.org/10.1016/s2214-109x(20)30038-3	Epidemic cystic and alveolar echinococcosis in Kyrgyzstan: an analysis of national surveillance data
89	http://dx.doi.org/10.1016/j.actatropica.2021.105982	Epidemiological analysis of cystic echinococcosis and alveolar echinococcosis in an extremely high prevalence region: Population-based survey and host animal monitoring in Shiqu County, China
90	https://doi.org/10.1016/j.actatropica.2021.105982	Epidemiological analysis of cystic echinococcosis and alveolar echinococcosis in an extremely high prevalence region: Population-based survey and host animal monitoring in Shiqu County, China
91	https://doi.org/10.4269/ajtmh.20-1577	Epidemiological and Clinical Characteristics of Alveolar Echinococcosis: An Emerging Infectious Disease in Alberta, Canada
92	https://doi.org/10.2807/1560-7917.es.2025.30.32.2500041	Epidemiological and clinical characteristics of patients in the alveolar echinococcosis registry, France, 1982 to 2021
93	https://doi.org/10.1186/s13071-023-05788-z	Epidemiological characteristics and risk factors for cystic and alveolar echinococcosis in China: an analysis of a national population-based field survey
94	https://doi.org/10.1097/md.0000000000019753	Epidemiological characteristics of hepatic echinococcosis, concurrent cerebral echinococcosis, and pulmonary echinococcosis in Ganzi County, Sichuan Province, China
95	https://doi.org/10.7754/clin.lab.2021.210429	Epidemiological Survey on Echinococcosis in Xinjiang Uygur Autonomous Region, People's Republic of China
96	https://doi.org/10.1016/j.ijmmb.2025.100951	Epidemiology and clinical characteristics of alveolar echinococcosis in India: A systematic review and individual participant data meta-analysis
97	https://doi.org/10.4269/ajtmh.23-0619	Epidemiology and Clinical Characteristics of Cerebral Alveolar Echinococcosis in the Tibetan Region of Sichuan, China
98	https://doi.org/10.1016/j.idcr.2024.e01966	Epididymal alveolar echinococcosis and tuberculosis co-infection: A case report
99	10.1056/NEJMc2210000	European Haplotype of Echinococcus multilocularis in the United States
100	https://doi.org/10.1093/cid/ciac195	Evaluating the Benefits and Risks of Ex Vivo Liver Resection and Autotransplantation in Treating Hepatic End-stage Alveolar Echinococcosis
101	https://doi.org/10.1371/journal.pntd.0010146	Evaluation of a structured treatment discontinuation in patients with inoperable alveolar echinococcosis on long-term benzimidazole therapy: A retrospective cohort study
102	https://doi.org/10.3390/pathogens11020261	Evaluation of Eosinophilic Cationic Protein as a Marker of Alveolar and Cystic Echinococcosis
103	https://doi.org/10.3748/wjg.v26.i29.4302	Evaluation of intrahepatic manifestation and distant extrahepatic disease in alveolar echinococcosis
104	https://doi.org/10.3390/pathogens11020239	Evaluation of Serological Markers in Alveolar Echinococcosis Emphasizing the Correlation of PET-CTI Tracer Uptake with RecEm18 and Echinococcus-Specific IgG
105	https://doi.org/10.1016/j.hbpd.2025.12.004	Ex vivo liver resection and autotransplantation for hepatic alveolar echinococcosis with cavernous transformation of the portal vein
106	https://doi.org/10.1093/jscr/rjae410	Ex-situ liver resection for complex Echinococcus multilocularis infection: a case report
107	https://doi.org/10.1007/s11686-024-00943-7	Expression of TNF-α, VEGF-A and Microvessel Density in Cerebral Alveolar Echinococcosis and Their Correlation with Perilesional Brain Edema
108	https://doi.org/10.1038/s41598-021-89101-x	Extrahepatic alveolar echinococcus on multi-slice computed tomography and magnetic resonance imaging
109	https://doi.org/10.3390/pathogens9090756	Fast-Growing Alveolar Echinococcosis Following Lung Transplantation
110	https://doi.org/10.1177/0003134820951457	Feasibility of Retrohepatic Inferior Vena Cava Resection Without Reconstruction for Hepatic Alveolar Echinococcosis
111	https://doi.org/10.3748/wjg.v30.i23.2981	Fifty-five cases of hepatic alveolar echinococcosis combined with lymph node metastasis: A retrospective study
112	https://doi.org/10.1371/journal.pone.0270695	Follow-up PET/CT of alveolar echinococcosis: Comparison of metabolic activity and immunodiagnostic testing
113	https://doi.org/10.1016/j.plabm.2025.e00513	Fragmentation patterns of pathogen-derived cell-free DNA as a promising non-invasive biomarker for bloodstream infection diagnosis
114	https://doi.org/10.1371/journal.pntd.0008242	Genetic diversity of Echinococcus multilocularis and Echinococcus granulosus sensu lato in Kyrgyzstan: The A2 haplotype of E. multilocularis is the predominant variant infecting humans
115	https://www.sciencedirect.com./science/article/pii/S1567134823001296	Genetic diversity of Echinococcus multilocularis specimens isolated from Belgian patients with alveolar echinococcosis using EmsB microsatellites analysis
116	https://doi.org/10.3390/pathogens9040282	Genotyping Echinococcus multilocularis in Human Alveolar Echinococcosis Patients: An EmsB Microsatellite Analysis
117	https://doi.org/10.1186/s40249-022-00933-9	Geographic distribution and prevalence of human echinococcosis at the township level in the Tibet Autonomous Region
118	https://doi.org/10.1371/journal.pntd.0009547	Geographical Detector-based influence factors analysis for Echinococcosis prevalence in Tibet, China
119	https://doi.org/10.3389/fimmu.2025.1563248	Hepatic alveolar echinococcosis infection induces a decrease in NK cell function through high expression of NKG2A in patients
120	https://doi.org/10.3389/fmed.2025.1538839	Hepatic alveolar echinococcosis with chest wall metastasis: a case report
121	https://doi.org./10.1016/j.fawpar.2020.e00082	Hepatic alveolar echinococcosis: Comparative computed tomography study between two Chinese and two European centres
122	https://doi.org/10.14701/ahbps.25-124	Hepatobiliary alveolar echinococcosis treated with delayed resection following percutaneous drainage
123	https://doi.org/10.1371/journal.pntd.0008891	High endemicity of alveolar echinococcosis in Yili Prefecture, Xinjiang Autonomous Region, the People's Republic of China: Infection status in different ethnic communities and in small mammals
124	2021 Nov;51(6):827-836. PMID: 34921036.	High Expression of Tim-3 in Alveolar Echinococcosis Mediates Depletion of CD8+ T Cell Function
125	https://doi.org/10.1111/his.15280	Histopathological assessment of the viability of hepatic alveolar echinococcosis
126	https://doi.org/10.1371/journal.pntd.0011876	Human alveolar echinococcosis in Slovakia: Epidemiology and genetic diversity of Echinococcus multilocularis, 2000-2023
127	https://doi.org/10.1016/j.ijscr.2020.02.019	Hydatid cyst of thyroid gland, a rare case report with a literature review
128	https://doi.org/10.1016/j.intimp.2024.111808	Identification and exploration of a new M2 macrophage marker MTLN in alveolar echinococcosis
129	https://doi.org/10.3748/wjg.v31.i37.111038	Identification of key factors and explainability analysis for surgical decision-making in hepatic alveolar echinococcosis assisted by machine learning
130	https://doi.org/10.1016/j.envres.2020.110061	Identification of vulnerable populations and knowledge, attitude, and practice analysis of echinococcosis in Tibet Autonomous Region of China
131	https://doi.org/10.3390/pathogens11020276	Imaging Aspects of Hepatic Alveolar Echinococcosis: Retrospective Findings of a Surgical Center in Turkey
132	https://doi.org/10.1002/hep.30896	Immune Exhaustion of T Cells in Alveolar Echinococcosis Patients and Its Reversal by Blocking Checkpoint Receptor TIGIT in a Murine Model
133	https://doi.org/10.3390/tropicalmed9050095	Immunological Characteristics of Hepatic Dendritic Cells in Patients and Mouse Model with Liver Echinococcus multilocularis Infection
134	https://doi.org/10.1016/j.eplepsyres.2021.106643	Incidence and risk factors associated with the development of epilepsy in patients with intracranial alveolar echinococcosis
135	10.15421/2020_283	Incidence of alveolar echinococcosis in humans and animals in Kostanay region of the Republic of Kazakhstan
136	https://doi.org/10.1016/j.hpb.2019.08.003	Individualized biliary reconstruction techniques in autotransplantation for end-stage hepatic alveolar echinococcosis
137	10.1186/s43066-025-00413-3	Inferior vena cava obstruction secondary to hepatic alveolar echinococcosis: a case report
138	https://doi.org/10.3390/pathogens11050557	Initial Risk Assessment in Patients with Alveolar Echinococcosis-Results from a Retrospective Cohort Study
139	https://doi.org/10.1016/j.gene.2023.147884	Integrative analysis of serum-derived exosomal lncRNA profiles of alveolar echinococcosis patients
140	https://doi.org/10.12659/aot.941521	Intrahepatic Venous Collateral Circulation and Reverse Blood Flow After Main Hepatic Vein Obstruction: A Case Report with Literature Review
141	https://doi.org/10.1016/s1473-3099(21)00254-1	Isolated pelvic bone involvement as a presentation of alveolar echinococcosis
142	https://doi.org/10.1186/s12879-023-08788-7	Kidney invasion occurred 2 years following liver transplantation for hepatic alveolar echinococcosis: a case report
143	https://doi.org/10.1016/j.onehlt.2025.101155	Knowledge, attitudes and risk practices on echinococcosis in Aysén District, Chile
144	https://doi.org/10.1051/parasite/2021062	Kodama-XUUB: an informative classification for alveolar echinococcosis hepatic lesions on magnetic resonance imaging
145	https://doi.org/10.3389/fcimb.2020.00008	Kupffer Cells: Important Participant of Hepatic Alveolar Echinococcosis
146	https://doi.org/10.1051/parasite/2021001	Laparoscopic hepatectomy for the treatment of hepatic alveolar echinococcosis
147	https://doi.org/10.1016/j.ijid.2021.04.017	Laparoscopic or open treatment for hepatic alveolar echinococcosis: A single-institution experience
148	https://doi.org/10.1186/s12879-024-09545-0	Liver autotransplantation and atrial reconstruction on a patient with multiorgan alveolar echinococcosis: a case report
149	https://doi.org/10.3748/wjg.v27.i40.6939	Long-term follow-up of liver alveolar echinococcosis using echinococcosis multilocularis ultrasound classification
150	https://doi.org/10.1016/j.actatropica.2021.105989	Low genetic variation in Echinococcus multilocularis from the Western Sichuan Plateau of China revealed by microsatellite and mitochondrial DNA markers
151	https://doi.org/10.3390/pathogens10101335	Maca against Echinococcosis?-A Reverse Approach from Patient to In Vitro Testing
152	https://doi.org/10.1016/j.jor.2024.04.014	Magnetic resonance imaging features and classification of intraspinal echinococcosis
153	https://doi.org/10.1016/j.idcr.2025.e02256	Management of Echinococcus multilocularis in pregnancy: A case report
154	https://doi.org/10.1186/s12879-022-07470-8	Massive sympathetic nerve infiltration in advanced hepatic alveolar echinococcosis: a case report and review of the literature
155	https://doi.org/10.1016/j.actatropica.2023.106875	Metabolomic profiling of early inactive hepatic alveolar and cystic echinococcosis
156	https://doi.org/10.18502/ijpa.v18i4.14265	Misdiagnosis of a Patient with Hepatic Alveolar Echinococcosis with Hepatapostema: A Case Report
157	https://doi.org/10.1016/j.ecolmodel.2022.110177	Modelling the epidemiology of zoonotic parasites transmitted through a predator-prey system in urban landscapes: The Calgary Echinococcus multilocularis Coyote Agent-based model (CEmCA)
158	https://doi.org/10.1089/vbz.2019.2594	Molecular Characterization of Echinococcus multilocularis and Echinococcus granulosus from Cysts and Formalin-Fixed Paraffin-Embedded Tissue Samples of Human Isolates in Northeastern Turkey
159	https://doi.org/10.1186/s12879-020-04989-6	Molecular characterization of human Echinococcus isolates and the first report of E. canadensis (G6/G7) and E. multilocularis from the Punjab Province of Pakistan using sequence analysis
160	https://doi.org/10.3390/pathogens10101326	Morphological Characteristics of Alveolar and Cystic Echinococcosis Lesions in Human Liver and Bone
161	https://doi.org/10.1186/s12872-025-04531-z	Multimodal imaging for the diagnosis of cardiac alveolar echinococcosis: a case report
162	http://dx.doi.org/10.1007/s12098-020-03532-4	Multiorgan Echinococcosis in a Pediatric Patient
163	2020 Jan 3;2(1):1-7. PMID: 34594609; PMCID: PMC8422174.	National Alveolar Echinococcosis Distribution - China, 2012-2016
164	https://doi.org/10.1371/journal.pntd.0009373	New global targets for NTDs in the WHO roadmap 2021-2030
165	https://doi.org/10.1051/parasite/2020071	Nutritional status and screening tools to detect nutritional risk in hospitalized patients with hepatic echinococcosis
166	https://www.sciencedirect.com./science/article/pii/S0001706X22002108	One-tube nested MGB Probe Real-time PCR assay for detection of Echinococcus multilocularis infection in plasma cell free DNA
167	https://doi.org/10.1016/j.asjsur.2022.03.045	Outcomes of inferior vena cava reconstruction using artificial or autologous materials in ex vivo liver resection and autotransplantation
168	https://doi.org/10.1016/j.jhep.2023.03.031	Painless jaundice with segmental obstructive cholestasis
169	https://doi.org/10.1093/cid/ciaa1679	Parasite Circulating Cell-free DNA in the Blood of Alveolar Echinococcosis Patients as a Diagnostic and Treatment-Status Indicator
170	https://doi.org/10.1016/j.jinf.2025.106445	Past, present and future epidemiology of echinococcosis in China based on nationwide surveillance data 2004-2022
171	https://doi.org/10.1097/pas.0000000000001374	Pathology of Echinococcosis: A Morphologic and Immunohistochemical Study on 138 Specimens With Focus on the Differential Diagnosis Between Cystic and Alveolar Echinococcosis
172	https://doi.org/10.1007/s11605-019-04163-7	Pattern of Relapse in Hepatic Hydatidosis: Analysis of 238 Cases in a Single Hospital
173	https://doi.org/10.1016/j.ijscr.2020.03.004	Percutaneous stenting of left hepatic vein followed by Ex vivo Liver Resection and Autotransplantation in a patient with hepatic alveolar echinococcosis with Budd-Chiari syndrome
174	https://doi.org/10.1016/j.parint.2021.102356	PET/CT helps to determine treatment duration in patients with resected as well as inoperable alveolar echinococcosis
175	https://doi.org/10.3389/fimmu.2024.1343567	Phenotype and function of MAIT cells in patients with alveolar echinococcosis
176	https://doi.org/10.1186/s12876-020-01320-0	Portal hypertension as a result of the incomplete surgically treated advanced alveolar echinococcosis: a case description
177	https://doi.org/10.1016/j.hbpd.2023.06.004	Portal vein embolization combined with ex vivo liver resection and autotransplantation: A novel treatment strategy for end-stage and metastatic hepatic alveolar echinococcosis
178	https://doi.org/10.1038/s41598-022-15641-5	Prediction of benzimidazole therapy duration with PET/CT in inoperable patients with alveolar echinococcosis
179	https://doi.org/10.1371/journal.pone.0229396	Preoperative nutritional evaluation of patients with hepatic alveolar echinococcosis
180	http://dx.doi.org/10.1016/j.heliyon.2024.e28812	Prevalence and spatial distribution characteristics of human echinococcosis: A county-level modeling study in southern Xinjiang, China
181	http://dx.doi.org/10.1186/s40249-021-00862-z	Prevalence and spatial distribution patterns of human echinococcosis at the township level in Sichuan Province, China
182	https://doi.org/10.1016/j.liver.2021.100058	Primary combined lobar/diaphragm resection and liver transplantation for locally advanced alveolar echinococcosis: Report of a challenging case
183	https://doi.org/10.1016/j.radcr.2023.02.006	Primary intramuscular and intermuscular Echinococcal disease of the iliopsoas and sartorius muscles: A case report
184	https://doi.org/10.1016/j.lanwpc.2025.101738	Prioritizing interventions for echinococcosis prevention in China: a population attributable fraction analysis
185	https://doi.org/10.1016/j.ijid.2021.06.003	Prognostic value of plasma IL-27 on biological viability of hepatic cystic echinococcosis
186	https://doi.org/10.1016/j.ijid.2023.01.043	Programmed death-ligand1 is a determinant of recurrence in alveolar echinococcosis
187	http://dx.doi.org/10.1186/s40249-020-00747-7	Progress on the national echinococcosis control programme in China: analysis of humans and dogs population intervention during 2004-2014
188	https://doi.org/10.1186/s12879-021-06366-3	Quantitative evaluation of range and metabolic activity of hepatic alveolar echinococcosis lesion microenvironment using PET/CT and multi-site sampling method
189	https://doi.org/10.1097/md.0000000000035806	Radical resection of hepatic alveolar echinococcosis combined with cystic echinococcosis: A case report
190	https://doi.org/10.1186/s12879-024-09553-0	Rapid diagnosis of alveolar echinococcosis from lung puncture sample using metagenomic next-generation sequencing: a case report
191	https://doi.org/10.1016/j.vibspec.2025.103880	Rapid diagnosis of alveolar echinococcosis: serum shifted excitation Raman difference spectroscopy combined with machine learning algorithms
192	https://doi.org/10.1016/j.pdpdt.2022.103027	Rapid discrimination of hepatic echinococcosis patients’ serum using vibrational spectroscopy combined with support vector machines
193	https://doi.org/10.1051/parasite/2023003	Real-time multiplex PCR for human echinococcosis and differential diagnosis
194	https://doi.org/10.1016/j.hpb.2025.07.002	Reappraisal of the impact of resection margin on outcomes after hepatectomy and perioperative treatment for Alveolar echinococcosis a single center experience
195	https://doi.org/10.1080/17474124.2022.2036123	Reconstruction of hepatic venous outflow and management of its complications using ex vivo liver resection and autotransplantation: a single-center experience
196	https://doi.org/10.1016/j.arbres.2019.07.014	Relevance of Pulmonary Alveolar Echinococcosis
197	https://doi.org/10.4103/sjg.sjg_240_24	Risk factor analysis and prediction of multi-organ metastasis in hepatic alveolar echinococcosis
198	https://doi.org/10.3390/pathogens12020199	Risk Factors and the Character of Clinical Course of the Echinococcus multilocularis Infection in Patients in Poland
199	https://doi.org/10.1080/07853890.2022.2091792	Risk factors for post-endoscopic retrograde cholangiopancreatography cholangitis in patients with hepatic alveolar echinococcosis-an observational study
200	https://doi.org/10.3390/pathogens11030333	Salvage Therapy for Alveolar Echinococcosis-A Case Series
201	https://doi.org/10.1016/j.actatropica.2024.107203	sCD155 as a potential marker for diagnosing the vascular invasion in hepatic alveolar echinococcosis
202	http://dx.doi.org/10.1159/000548686	Sectional Imaging for Alveolar Echinococcosis
203	https://doi.org/10.3390/pathogens11050518	Serological Assays for Alveolar and Cystic Echinococcosis-A Comparative Multi-Test Study in Switzerland and Kyrgyzstan
204	https://doi.org/10.3390/tropicalmed9020044	Serological Comparison of Native Antigen ELISAs with Rapid ICT Test Kits for the Diagnosis of Human Alveolar and Cystic Echinococcosis in China
205	https://doi.org/10.18502/ijpa.v17i4.11283	Serological Screening of Patients Diagnosed with Alveolar Echinococcus Disease in Their Home Regions
206	https://doi.org/10.1016/j.actatropica.2021.106290	Serum platelet-derived growth factor-BB levels as a potential biomarker in assessing the metabolic activity of lesions in alveolar echinococcosis patients
207	https://doi.org/10.1186/s40249-025-01316-6	Settlement characteristics and transmission of echinococcosis: a cross-sectional study in nomadic communities on the Qinghai-Tibet Plateau, China
208	https://doi.org/10.1186/s12887-021-02607-1	Severe hypernatremia in children after surgical resection of hepatic echinococcosis: a rare and potentially fatal complication
209	https://doi.org/10.4240/wjgs.v17.i6.105007	Simultaneous combined surgery for hepatic-renal double organ alveolar or cystic echinococcosis: A retrospective study
210	https://doi.org/10.1017/s0022149x19000385	Simultaneous occurrence of hepatic alveolar and cystic echinococcosis
211	https://doi.org/10.1128/iai.00177-22	Single-Cell Heterogeneity of the Liver-Infiltrating Lymphocytes in Individuals with Chronic Echinococcus multilocularis Infection
212	https://doi.org/10.3389/fsurg.2023.1089788	Single-center experience of Ex vivo liver resection and autotransplantation for complex hepatic alveolar echinoccosis
213	https://doi.org/10.1186/s13071-022-05480-8	Societal drivers of human echinococcosis in China
214	https://doi.org/10.1007/s15010-020-01479-4	Spatial distribution and incidence trend of human alveolar echinococcosis in southwest Germany: increased incidence and urbanization of the disease?
215	https://doi.org/10.1016/j.actatropica.2025.107817	Spatial-temporal distribution and influencing factors analysis of human Echinococcosis in mainland China from 2004 to 2020
216	https://doi.org/10.1371/journal.pntd.0013358	Spatiotemporal distribution of newly diagnosed echinococcosis patients in Sichuan Province, China, 2013-2024
217	https://doi.org/10.3389/fsurg.2021.821373	Study on the Effect of Quasi-Radical Lesion Resection on the Quality of Life of Patients With Advanced Hepatic Alveolar Echinococcosis
218	https://doi.org/10.12659/aot.944851	Successful Interventional Therapy for Portal Vein Stenosis after Ex Vivo Liver Resection and Autotransplantation in End-Stage Hepatic Alveolar Echinococcosis with Cavernous Transformation
219	https://doi.org/10.3748/wjg.v26.i21.2831	Successful robotic radical resection of hepatic echinococcosis located in posterosuperior liver segments
220	https://doi.org/10.1016/j.arbres.2024.02.014	Surgical Approach in the Pulmonary Alveolar Echinococcus
221	https://doi.org/10.1016/j.parepi.2021.e00205	Surveillance of foodborne parasitic diseases in Europe in a One Health approach
222	https://doi.org/10.1016/j.intimp.2025.115660	Targeted inhibition of METTL3 reprograms alveolar echinococcosis progression: attenuating ferroptosis by downregulating ACSL4 and reversing macrophage M2 polarization
223	https://doi.org/10.1021/acsami.4c19558	Targeted Theranostic Nanoprobes Assisted In Vivo NIR-II Fluorescence Imaging-Guided Surgery Therapy for Alveolar Echinococcosis
224	https://doi.org/10.1016/j.meegid.2024.105581	The A2 haplotype of Echinococcus multilocularis is the predominant variant infecting humans and dogs in Yili Prefecture, Xinjiang
225	https://www.sciencedirect.com./science/article/pii/S0166685122000093	The expression of cytokeratin and apoptosis-related molecules in echinococcosis related liver injury
226	https://doi.org/10.18683/germs.2024.1439	The first case of alveolar echinococcosis from southern Croatia: progressive course of the disease in an immunocompromised patient
227	https://doi.org/10.1111/jocs.14932	The first case of combined heart-liver transplantation in a patient with alveolar echinococcosis
228	https://doi.org/10.2298/SARH230112060L	The first human case of multilocular echinococcosis recognized in Serbia
229	https://doi.org/10.1159/000548599	The Great Pretender: Echinococcal Infections Posing as Liver Cancer - Two Case Reports
230	https://doi.org/10.1111/tid.13291	The importance of uninterrupted albendazole treatment in patients with unresectable alveolar echinococcosis undergoing liver transplantation
231	https://doi.org/10.1186/s13256-025-05298-9	The initial stage of alveolar echinococcosis is a diagnostic challenge: a case report
232	https://doi.org/10.18502/ijpa.v16i2.6284	The Molecular Epidemiology of Cystic and Alveolar Echinococcosis in Southeast Turkey
233	https://doi.org/10.3389/fimmu.2021.691364	The Relationship Between Preoperative Systemic Immune Inflammation Index and Prognostic Nutritional Index and the Prognosis of Patients With Alveolar Hydatid Disease
234	https://doi.org/10.1016/j.hpb.2023.10.007	The trajectory of anti-recEm18 antibody levels determines follow-up after curative resection of hepatic alveolar echinococcosis
235	https://doi.org/10.1038/s41598-025-97134-9	The value of nomogram analysis in predicting pulmonary metastasis in hepatic alveolar echinococcosis
236	https://doi.org/10.1016/j.actatropica.2024.107429	The value of nomogram analysis in prediction of cerebral spread of hepatic alveolar echinococcosis
237	https://doi.org/10.3389/fcimb.2025.1600686	TIM4+macrophages suppress the proinflammatory response to maintain the chronic alveolar echinococcosis infection
238	https://doi.org/10.3389/fonc.2022.849047	Treatment of Complicated Hepatic Alveolar Echinococcosis Disease With Suspicious Lymph Node Remote Metastasis Near the Inferior Vena Cava-Abdominal Aorta: A Case Report and Literature Review
239	http://dx.doi.org/10.2169/internalmedicine.2444-23	Two Cases of Disseminated Alveolar Echinococcosis: The Diagnosis, Management, and Differential Considerations for Liver Lesions
240	https://doi.org/10.1007/s40121-025-01234-y	Two Decades of Living with Echinococcus multilocularis: A Clinical Epidemiology Study on Human Alveolar Echinococcosis in Hungary
241	https://doi.org/10.1007/s10278-025-01480-z	Two-Stage Automatic Liver Classification System Based on Deep Learning Approach Using CT Images
242	https://doi.org/10.1016/S2589-7500(23)00091-2	Ultrasound identification of hepatic echinococcosis using a deep convolutional neural network model in China: a retrospective, large-scale, multicentre, diagnostic accuracy study
243	https://doi.org/10.1371/journal.pntd.0011467	Understanding Alveolar echinococcosis patients' psychosocial burden and coping strategies-A qualitative interview study
244	https://doi.org/10.1371/journal.pntd.0013511	Unexplained subcutaneous swelling: Keep echinococcosis in mind! Report of two primary extrahepatic subcutaneous echinococcosis cases and literature review
245	https://doi.org/10.1007/s11605-019-04342-6	Usability of Inferior Vena Cava Interposition Graft During Living Donor Liver Transplantation: Is This Approach Always Necessary?
246	https://doi.org/10.1016/j.surg.2021.03.040	Use of the ligamentum teres hepatis for outflow reconstruction during ex vivo liver resection and autotransplantation in patients with hepatic alveolar echinococcosis: A case series of 24 patients
247	https://doi.org/10.1136/bmjgast-2023-001181	Vascular pathology in patients with alveolar echinococcosis: framework for assessment and clinical management - a retrospective case series
248	http://dx.doi.org/10.1007/s00264-023-05731-y	Vertebral and pelvic echinococcosis in northwestern China
