# Supplementary material for: Alveolar Echinococcosis in the Early 2020s: A Systematic Review
Source: Pathogens. 2026 Jan 26;15(2):132. doi: 10.3390/pathogens15020132 (PMC12943347; doi:10.3390/pathogens15020132)
Supplement: Supplementary file 1 [file pathogens-15-00132-s001.zip › Table S2 - Methodology - number of articles found based on search terms.xlsx]

## Sheet: Metodologie
Web of Science	(Echinococcus multilocularis) AND ((treatment) OR (prevention)) AND (clinical)	1379
	(Alveolar Echinococcosis) AND ((prevalence) OR (incidence)) AND ((treatment) OR (prevention))
	(Echinococcus multilocularis) AND ((prevalence) OR (incidence)) AND ((treatment) OR (prevention))
	(Alveolar Echinococcosis) AND (diagnosis) AND ((prevalence) OR (incidence))
	(Alveolar Echinococcosis) AND ((treatment) OR (prevention)) AND (clinical)
PubMed	(Echinococcus multilocularis) AND ((treatment) OR (prevention)) AND (clinical)	1083
	(Alveolar Echinococcosis) AND ((prevalence) OR (incidence)) AND ((treatment) OR (prevention))
	(Echinococcus multilocularis) AND ((prevalence) OR (incidence)) AND ((treatment) OR (prevention))
	(Alveolar Echinococcosis) AND (diagnosis) AND ((prevalence) OR (incidence))
	(Alveolar Echinococcosis) AND ((treatment) OR (prevention)) AND (clinical)
ScienceDirect	"Echinococcus multilocularis" AND (treatment OR prevention) AND clinical	621
	"Alveolar Echinococcosis" AND (prevalence OR incidence) AND (treatment OR prevention)
	"Echinococcus multilocularis" AND (prevalence OR incidence) AND (treatment OR prevention)
